# Supplementary material for: Chemical-Induced Read-Through at Premature Termination Codons Determined by a Rapid Dual-Fluorescence System Based on S. cerevisiae
Source: PLoS One. 2016 Apr 27;11(4):e0154260. doi: 10.1371/journal.pone.0154260 (PMC4847774; doi:10.1371/journal.pone.0154260)
Supplement: S1 Fig — (XLSX) [file pone.0154260.s001.xlsx]

## Sheet: Foglio2
			Figure 2
																					RT1			RT2
																			1	2	3	4	5	6	7	8
																		0	1442.98	1463.88	1507.63	1563.56	2300.85	2384.64	2482.81	2630.26
																		8	1511.4	1517.88	1580.03	1705.9	2324.1	2432.01	2516.51	2711.49
																		16	1263.25	1272.7	1325.84	1392.42	1944.22	2111.02	2262.22	2559.61
																		0	1424.41	1535.99	1516.53	1639.52	1993.9	2201.13	2363.27	2305.14
																		0	1483.75	1723.96	1736.42	1707.21	2034.33	2120.89	2316.49	2307.58
																		Vector	36.94	26.56	36.53	38.43	43.95	50.33	52.39	62.42
																		0	1885.46	2158.8	2250.99	2475.91	4486.69	4636.09	4971.54	5119.39
																		8	1857.53	1905.95	1977.84	1907.33	4009.12	4285.22	4796.59	5032.17
																		16	1799.1	1709.16	1733.74	2045.99	3360.66	3521.96	3678.47	4083.55
																		0	1885.84	1996.89	2160.41	2378.18	4538.32	4897.94	4929.39	4570.12
																		0	2587.6	3149.34	2876.31	3284.34	4863.68	4781.11	4654.3	3886.4
																		0	1.28186e+07	1.33038e+07	1.36339e+07	1.37695e+07	1.22739e+07	1.25355e+07	1.27727e+07	1.24535e+07
																		8	1.33012e+07	1.36502e+07	1.67025e+07	1.40758e+07	1.31305e+07	1.33292e+07	1.34127e+07	1.3299e+07
																		16	1.15209e+07	1.22192e+07	1.25813e+07	1.3102e+07	1.23622e+07	1.27105e+07	12714234	1.33152e+07
																		0	1.2522e+07	1.35327e+07	1.37951e+07	1.43119e+07	1.35739e+07	1.4342e+07	1.44254e+07	1.43771e+07
																		0	13028287	1.27326e+07	1.45643e+07	1.5447e+07	1.36161e+07	1.40214e+07	1.4635e+07	1.5043e+07
																		Vector	2.32638e+06	2.65999e+06	2.62735e+06	2.6333e+06	2.30257e+06	2.51939e+06	2.64181e+06	2.92093e+06
																		0	2.7452e+06	3.26869e+06	3.23046e+06	3.46671e+06	3.74411e+06	3.27931e+06	3.66111e+06	3.63745e+06
																		8	4.30861e+06	4.61723e+06	4.75105e+06	6.30521e+06	4.48316e+06	4.69929e+06	4.98376e+06	5238651
																		16	5.70573e+06	5732973	5.98215e+06	6.67576e+06	5.99543e+06	6.1814e+06	6.33517e+06	6.66521e+06
																		0	2.34164e+06	2.65476e+06	2.93026e+06	2.71846e+06	3.61442e+06	3.99943e+06	4.02189e+06	4.26275e+06
																		0	1.95339e+06	1.86241e+06	2.17178e+06	2.42309e+06	2.55902e+06	2.29933e+06	2.89885e+06	3.39882e+06
