# Supplementary material for: Chemical-Induced Read-Through at Premature Termination Codons Determined by a Rapid Dual-Fluorescence System Based on S. cerevisiae
Source: PLoS One. 2016 Apr 27;11(4):e0154260. doi: 10.1371/journal.pone.0154260 (PMC4847774; doi:10.1371/journal.pone.0154260)
Supplement: S2 Fig — (XLSX) [file pone.0154260.s002.xlsx]

## Sheet: Foglio3
					Figure 4
								1	2	3	4	5	6	7	8	9	10	11	12
								0	80052.7	69921.9	54477.6	5321.41	6125.18	6981.55	0	0	0	0	0
								0	84068.8	72269.4	53793.9	4973.87	6266.28	7305.85	0	0	0	0	0
			G418					0	88021.9	72465.9	60231.1	4886.03	6910.79	7112.67	0	0	0	0	0
		yEGFP						0	92537.3	61097	47258.4	5761.48	6035.63	7361.18	0	0	0	0	0
								0	85079.3	73259.3	79314.8	5230.68	4090.4	5209.4	0	0	0	0	0
			PBS buffer					0	84177.5	75465.5	89233.5	5276.04	4736.56	5008.21	0	0	0	0	0
								0	80909.5	81945.3	92852.7	5086.72	4312.56	4755.8	0	0	0	0	0
		(473 nm excitation-						0	75603.1	79894.5	84360.1	4682.61	4117.31	4464.04	0	0	0	0	0
		588 nm emission)
								0	313986	286712	255926	176895	156143	135589	45041.3	39793.9	20704.8	0	0
								0	334605	297113	237762	173617	148859	162748	34987.3	30741.5	21194.4	0	0
								0	328189	301069	271720	182032	181955	149787	32522.3	32518.5	24625	0	0
		yEmRFP						0	357993	270749	240002	191875	159945	165782	30147.8	29106.5	24076.7	0	0
								0	325090	300187	319480	175813	145285	101297	27872.6	26597.2	35742.4	0	0
		(540 nm excitation-						0	323388	282601	321458	176632	158854	114430	31889.3	35923	36653.7	0	0
		635 nm emission)						0	331083	298356	331691	173012	150890	119928	30506.8	33757.9	29301.5	0	0
								0	314937	303855	311752	185227	164830	169861	42005	46797.2	57826.1	0	0
			Merged
					Figure 5
								1	2	3	4	5	6	7	8	9	10	11	12
								0	39351	24283.9	31529.3	1743.9	2436.64	3992.02	0	0	0	0	0
								0	41409.6	33774.3	32674.4	1645.79	3570.71	3431.43	0	0	0	0	0
								0	39272.4	32277.1	29077	1883.95	3740.93	4379.88	0	0	0	0	0
								0	37307.7	26241.5	32295.2	1850.76	3534.74	3724.97	0	0	0	0	0
								0	35519.6	38700.9	43279.9	1679.35	1641.71	1484.8	0	0	0	0	0
								0	41145.4	41055.2	43568.3	1737.74	1867.73	2005.76	0	0	0	0	0
								0	36328.5	42057.7	45158.1	1954.13	1704.75	2008.5	0	0	0	0	0
								0	38456	38365.9	50498.8	1738.31	1885.82	1868.95	0	0	0	0	0
								0	575517	623674	646247	219722	101885	178046	0	0	0	0	0
								0	668927	641028	623895	235519	272655	174581	0	0	0	0	0
								0	714044	720761	634169	275944	257135	213636	0	3010136,52	0	0	0
								0	681636	560437	692951	223121	191887	172443	0	0	0	0	0
								0	648367	655470	790983	196591	239916	239550	0	0	0	0	0
								0	686232	710495	754168	234675	249179	347811	0	0	0	0	0
		yEmRFP						0	660561	658870	810832	379170	308014	340146	0	0	0	0	0
								0	762872	683337	1.07511e+06	400259	315420	357486	0	0	0	0	0
		Merged
